# Supplementary material for: Byproducts of Globe Artichoke and Cauliflower Production as a New Source of Bioactive Compounds in the Green Economy Perspective: An NMR Study
Source: Molecules. 2023 Jan 31;28(3):1363. doi: 10.3390/molecules28031363 (PMC9919138; doi:10.3390/molecules28031363)
Supplement: Supplementary file 1 [file molecules-28-01363-s001.zip]

Archive with 1 entries (1 files):
- molecules-2143642-supplementary.pdf
